# Supplementary material for: Classification of sleep apnea syndrome using the spectrograms of EEG signals and YOLOv8 deep learning model
Source: PeerJ Comput Sci. 2025 Feb 21;11:e2718. doi: 10.7717/peerj-cs.2718 (PMC11888935; doi:10.7717/peerj-cs.2718)
Supplement: Supplemental Information 3 [file peerj-cs-11-2718-s003.py]

% segmentation and spectrogram

data = load('your data here');
signal = data.your data name;
file_name='your data';
Fs = 128;
segment_length = 30;
num_segments = floor(length(signal) / (segment_length * Fs));
window = hamming(segment_length * Fs);
noverlap = floor(0.5 * length(window));
nfft = 2^nextpow2(length(window));
save_directory = 'your directory here';
for i = 1:num_segments
        start_index = (i - 1) * segment_length * Fs + 1;
    end_index = min(i * segment_length * Fs, length(signal));
        segment = signal(start_index:end_index);
        [S, F, T] = spectrogram(segment, window, noverlap, nfft, Fs);
       h = figure('Visible', 'off');
    imagesc(T, F, 10*log10(abs(S)));
    axis xy;
    xlabel('Time (s)');
    ylabel('Frequency (Hz)');
    title(sprintf('Segment %d Spectrogram', i));
    colorbar;
        file_name = sprintf('%s_spectrogram_%d.png',file_name,i);
        full_file_dir = fullfile(save_directory, file_name);
        saveas(h, full_file_dir);
end
    close(h);


% train/val/test separation

import os
import random
import shutil

dataset_dir = "/your directory here"

folders= ["your spectrogram folders here"]

train_ratio = 0.7
val_ratio = 0.15
test_ratio = 0.15

for folder in folders:
    folder_dir = os.path.join(dataset_dir, folder)

    for k in ["train", "val", "test"]:
        os.makedirs(os.path.join(folder_dir, k), exist_ok=True)

   features = os.listdir(folder_dir)
    for feature in features:
        feature_dir = os.path.join(folder_dir, feature)
        pictures = os.listdir(feature_dir)
        random.shuffle(pictures)

        train_number = int(len(pictures) * train_ratio)
        val_number = int(len(pictures) * val_ratio)
% ResNet64 Classifier
!pip list | grep -e fastai -e torch -e torchvision
!pip install roboflow

from roboflow import Roboflow
rf = Roboflow(api_key="YOUR API KEY HERE")
project = rf.workspace("your workspace name here").project("your Project name here")
dataset = project.version(2).download("folder")
import os

labels = os.listdir("Your directory here")
print("No. of labels: {}".format(len(labels)))
print("-----------------")

for label in labels:
    print("{}, {} files".format(label, len(os.listdir("your directory here"+label))))
import numpy as np
import matplotlib.pyplot as plt
from PIL import Image

fig, ax = plt.subplots(nrows=2, ncols=2)
fig.tight_layout()
cnt = 0
for row in ax:
    for col in row:
        image_name = np.random.choice(os.listdir("your directory here"+ labels[cnt]))
        im = Image.open("your directory here{}/{}".format(labels[cnt],image_name))
        col.imshow(im)
        col.set_title(labels[cnt])
        col.axis('off')
        cnt += 1
plt.show()

from fastai.vision import *
from fastai.metrics import accuracy

import torchvision.transforms as transforms
from torchvision import datasets
from torch.utils.data import DataLoader

path = "your data directory here"

mean = [0.485, 0.456, 0.406]
std = [0.229, 0.224, 0.225]

normalize = transforms.Normalize(mean=mean, std=std)

transform = transforms.Compose([
    transforms.Resize(size),
    transforms.ToTensor(),
    normalize,
])

dataset = datasets.ImageFolder(root=path, transform=transform)

batch_size = bs
data_loader = DataLoader(dataset, batch_size=batch_size, shuffle=True, num_workers=4)

for batch in data_loader:
    images, labels = batch
from fastai.vision.all import *

data = DataBlock(blocks=(ImageBlock, CategoryBlock),
                 get_items=get_image_files,
                 splitter=RandomSplitter(valid_pct=0.2, seed=42),
                 get_y=parent_label,
                 item_tfms=Resize(460),
                 batch_tfms=[*aug_transforms(size=224), Normalize.from_stats(*imagenet_stats)])

dls = data.dataloaders(path)

learner = cnn_learner(dls, models.resnet34, metrics=[accuracy, Precision(average='macro'), Recall(average='macro'), F1Score(average='macro')])
learner.fine_tune(20)

interp = ClassificationInterpretation.from_learner(learner)
interp.plot_confusion_matrix()

import torch
import torch.nn as nn
from torchsummary import summary
from torchvision.models import resnet50  # ya da diğer ResNet modellerini seçebilirsiniz

class ResNet64(nn.Module):
    def __init__(self):
        super(ResNet64, self).__init__()
        self.resnet = resnet50()

    def forward(self, x):
        return self.resnet(x)

model = ResNet64()
print(model)
input_channels, height, width = 3, 224, 224
summary(model, input_size=(input_channels, height, width))


% YOLOv5 Classifier

!git clone https://github.com/ultralytics/yolov5  # clone
%cd yolov5
%pip install -qr requirements.txt  # install

import torch
import utils
display = utils.notebook_init()  # checks
from utils.downloads import attempt_download

p5 = ['n', 's', 'm', 'l', 'x']  # P5 models
cls = [f'{x}-cls' for x in p5]  # classification models

for x in cls:
    attempt_download(f'weights/yolov5{x}.pt')

#Infer using classify/predict.py
!python classify/predict.py --weights ./weigths/yolov5s-cls.pt --source bananas.jpg

# Ensure we're in the right directory to download our custom dataset
import os
os.makedirs("../datasets/", exist_ok=True)
%cd ../datasets/

# REPLACE the below with your exported code snippet from above
!pip install roboflow

from roboflow import Roboflow
rf = Roboflow(api_key="YOUR API KEY")
project = rf.workspace("yolov5-classification").project("banana-ripeness-classification")
dataset = project.version(1).download("folder")

#Save the dataset name to the environment so we can use it in a system call later
dataset_name = dataset.location.split(os.sep)[-1]
os.environ["DATASET_NAME"] = dataset_name
%cd ../yolov5

!python classify/train.py --model yolov5s-cls.pt --data $DATASET_NAME --epochs 20 --img 128 --pretrained weights/yolov5s-cls.pt

!python classify/val.py --weights runs/train-cls/exp/weights/best.pt --data ../datasets/$DATASET_NAME

#Get the path of an image from the test or validation set
if os.path.exists(os.path.join(dataset.location, "test")):
  split_path = os.path.join(dataset.location, "test")
else:
  os.path.join(dataset.location, "valid")
example_class = os.listdir(split_path)[0]
example_image_name = os.listdir(os.path.join(split_path, example_class))[0]
example_image_path = os.path.join(split_path, example_class, example_image_name)
os.environ["TEST_IMAGE_PATH"] = example_image_path

print(f"Inferring on an example of the class '{example_class}'")

#Infer
!python classify/predict.py --weights runs/train-cls/exp/weights/best.pt --source $TEST_IMAGE_PATH

#Directory infer
os.environ["TEST_CLASS_PATH"] = test_class_path = os.path.join(*os.environ["TEST_IMAGE_PATH"].split(os.sep)[:-1])
print(f"Infering on all images from the directory {os.environ['TEST_CLASS_PATH']}")
!python classify/predict.py --weights runs/train-cls/exp/weights/best.pt --source /$TEST_CLASS_PATH/

% YOLOv8 Classifier
import os
HOME = os.getcwd()
print(HOME)

# Pip install method (recommended)

!pip install ultralytics

from IPython import display
display.clear_output()

import ultralytics
ultralytics.checks()

from ultralytics import YOLO
%cd {HOME}

%cd {HOME}
Image(filename='runs/classify/predict/dog.jpeg', height=600)
!yolo task=classify mode=predict model=yolov8n-cls.pt conf=0.25 source='https://media.roboflow.com/notebooks/examples/dog.jpeg'
from IPython.display import display, Image

model = YOLO(f'{HOME}/yolov8n-cls.pt')
results = model.predict(source='https://media.roboflow.com/notebooks/examples/dog.jpeg', conf=0.25)

!mkdir {HOME}/datasets
%cd {HOME}/datasets

!pip install roboflow --quiet

from roboflow import Roboflow
rf = Roboflow(api_key="YOUR_API_KEY")
project = rf.workspace("roboflow-universe-projects").project("banana-ripeness-classification")
dataset = project.version(4).download("folder")

%cd {HOME}

!yolo task=classify mode=train model=yolov8n-cls.pt data={dataset.location} epochs=20 imgsz=128
!ls -la {HOME}/runs/classify/train/
!cat {HOME}/runs/classify/train/results.csv | head -10
%cd {HOME}

!yolo task=classify mode=val model={HOME}/runs/classify/train/weights/best.pt data={dataset.location}
%cd {HOME}
!yolo task=classify mode=predict model={HOME}/runs/classify/train/weights/best.pt conf=0.25 source={dataset.location}/test/overripe
import glob
from IPython.display import Image, display

for image_path in glob.glob(f'{HOME}/runs/classify/predict/*.jpg')[:3]:
      display(Image(filename=image_path, width=600))
      print("\n")
project.version(dataset.version).deploy(model_type="yolov8-cls", model_path=f"{HOME}/runs/classify/train/")
